# Supplementary material for: Conjugation-Modulated Excitonic Coupling Brightens Multiple Triplet Excited States
Source: J Am Chem Soc. 2023 Jan 13;145(3):1945–54. doi: 10.1021/jacs.2c12320 (PMC9880999; doi:10.1021/jacs.2c12320)
Supplement: Supplementary file 2 — ja2c12320_si_002.xyz [file ja2c12320_si_002.xyz]

68
Cz-C-PTZSO2_Optimized S0
C         -3.34755       -0.19341       -1.16744
C         -4.30324       -0.84892       -0.38615
C         -4.09045       -2.17310       -0.00633
C         -2.92695       -2.82768       -0.39696
C         -1.97171       -2.18989       -1.18735
C         -2.20143       -0.86377       -1.56725
C         -0.71268       -2.89982       -1.62149
C          0.54766       -2.17146       -1.22000
C          0.74463       -1.78811        0.11130
C          1.89874       -1.12002        0.49470
C          2.87254       -0.81928       -0.45840
C          2.69189       -1.19019       -1.78477
C          1.53208       -1.86340       -2.15857
N         -5.47063       -0.17242        0.01873
N          4.06361       -0.11904       -0.08880
C          4.01792        1.27747       -0.03600
C          5.18591        2.04554        0.09872
S          6.74229        1.27228       -0.15070
C          6.40892       -0.28767        0.58273
C          5.13900       -0.86122        0.40785
C          2.79506        1.96644       -0.07470
C          2.76167        3.34536        0.06471
C          3.92804        4.08641        0.25791
C          5.14580        3.42679        0.26822
C          7.45608       -0.98160        1.18274
C          7.27210       -2.29501        1.58187
C          6.03418       -2.89962        1.36065
C          4.97995       -2.20263        0.79085
O          7.77955        1.97307        0.60757
C         -5.93003       -0.05852        1.32723
C         -7.12448        0.69807        1.32812
C         -7.39425        1.05362       -0.04499
C         -6.35177        0.49957       -0.82288
C         -5.36324       -0.53343        2.50836
C         -6.02722       -0.25663        3.69667
C         -7.22086        0.47782        3.71495
C         -7.77135        0.96116        2.53628
C         -8.41550        1.76839       -0.67231
C         -8.38716        1.91359       -2.05214
C         -7.35420        1.34357       -2.80893
C         -6.32545        0.62748       -2.21027
O          6.92538        1.06960       -1.59001
H         -3.50762        0.84416       -1.44262
H         -4.84224       -2.68515        0.58557
H         -2.76861       -3.85960       -0.09403
H         -1.45723       -0.34395       -2.16506
H         -0.70354       -3.90874       -1.19175
H         -0.71764       -3.03175       -2.70995
H         -0.02403       -2.00626        0.84760
H          2.05460       -0.82026        1.52678
H          3.45973       -0.94279       -2.51111
H          1.39042       -2.15107       -3.19693
H          1.87151        1.41428       -0.19880
H          1.79976        3.84854        0.03821
H          3.88474        5.16275        0.38389
H          6.08494        3.95700        0.39193
H          8.40521       -0.47038        1.31015
H          8.08230       -2.84734        2.04532
H          5.87798       -3.93381        1.65260
H          4.02239       -2.68967        0.65276
H         -4.43367       -1.09236        2.50155
H         -5.60787       -0.61623        4.63158
H         -7.71432        0.67347        4.66171
H         -8.69014        1.54026        2.55163
H         -9.22230        2.20009       -0.08710
H         -9.17403        2.46850       -2.55319
H         -7.35735        1.45965       -3.88861
H         -5.53580        0.17774       -2.80253
67
Cz-CO-PTZSO2_Optimized S0
C          3.39156        0.11873       -0.47427
C          4.51941       -0.52101        0.04751
C          4.42648       -1.84972        0.47984
C          3.22194       -2.52364        0.38314
C          2.07817       -1.88034       -0.10425
C          2.17928       -0.55297       -0.53576
C          0.82739       -2.67794       -0.20945
C         -0.50098       -1.98948       -0.20705
O          0.87389       -3.89482       -0.29803
C         -0.74133       -0.80849        0.50124
C         -2.01408       -0.24861        0.51907
C         -3.04613       -0.86462       -0.18052
C         -2.82130       -2.05089       -0.88147
C         -1.55477       -2.61512       -0.88182
N          5.74029        0.16393        0.13190
N         -4.34321       -0.26521       -0.15987
C         -5.25919       -0.70564        0.80174
C         -6.44870       -0.00347        1.05285
S         -6.62344        1.61996        0.40681
C         -5.83801        1.39603       -1.14797
C         -4.69855        0.57860       -1.21713
C         -5.04272       -1.88923        1.52411
C         -6.00137       -2.35308        2.41220
C         -7.20453       -1.67359        2.60506
C         -7.42190       -0.48831        1.92196
C         -6.26904        2.15419       -2.23276
C         -5.53588        2.15207       -3.40807
C         -4.36762        1.39226       -3.47313
C         -3.95169        0.61185       -2.40507
O         -5.79218        2.52051        1.20928
C          6.97618       -0.31801       -0.30080
C          7.96185        0.66019       -0.04130
C          7.29073        1.77926        0.57752
C          5.92225        1.43980        0.66641
C          7.28552       -1.51461       -0.94413
C          8.61194       -1.73074       -1.29670
C          9.60585       -0.78091       -1.02692
C          9.28655        0.41840       -0.40602
C          7.72981        3.00874        1.06926
C          6.80834        3.87169        1.64557
C          5.45842        3.51031        1.74478
C          4.99546        2.29211        1.26301
O         -8.03911        1.93562        0.21436
H          3.48110        1.13208       -0.85074
H          5.30018       -2.33366        0.90320
H          3.13466       -3.55815        0.69903
H          1.31657       -0.05328       -0.96445
H          0.06066       -0.33872        1.06119
H         -2.22343        0.66172        1.07176
H         -3.64469       -2.51843       -1.41286
H         -1.35566       -3.54889       -1.39742
H         -4.12863       -2.45143        1.37636
H         -5.80864       -3.27535        2.95184
H         -7.95277       -2.05849        3.28931
H         -8.33018        0.09163        2.05261
H         -7.17255        2.74539       -2.12060
H         -5.85866        2.74315       -4.25815
H         -3.77310        1.39170       -4.38176
H         -3.05412        0.01194       -2.49369
H          6.52099       -2.24846       -1.17415
H          8.87963       -2.65652       -1.79687
H         10.63254       -0.98398       -1.31443
H         10.05343        1.16235       -0.21116
H          8.77922        3.28129        1.00612
H          7.13492        4.83247        2.03055
H          4.75570        4.19349        2.21207
H          3.95172        2.01445        1.36010
72
Cz-C-TRZ_Optimized S0
C         -3.73065       -0.30933       -0.49877
N         -3.86991        1.01615       -0.39983
C         -5.04550        1.43920        0.07450
N         -6.04710        0.63274        0.43837
C         -5.81341       -0.67607        0.30242
N         -4.67254       -1.19539       -0.16057
C         -6.88795       -1.61078        0.68986
C         -2.45148       -0.82905       -1.01579
C         -5.25109        2.89472        0.20566
C         -6.46450        3.39332        0.69034
C         -6.65576        4.76301        0.81351
C         -5.63895        5.64541        0.45483
C         -4.42832        5.15338       -0.02836
C         -4.23341        3.78436       -0.15324
C         -6.70023       -2.99081        0.56293
C         -7.71237       -3.86847        0.92779
C         -8.91875       -3.37692        1.42197
C         -9.11038       -2.00289        1.55031
C         -8.10063       -1.12212        1.18627
C         -2.24213       -2.20506       -1.13143
C         -1.03419       -2.68939       -1.61555
C         -0.01262       -1.81771       -1.99648
C         -0.22725       -0.44036       -1.87387
C         -1.42978        0.05037       -1.39265
C          1.29524       -2.34191       -2.53672
C          2.50974       -1.75948       -1.85579
C          2.61873       -1.77977       -0.46178
C          3.72985       -1.24932        0.17674
C          4.77091       -0.69937       -0.57552
C          4.67874       -0.67807       -1.96613
C          3.54954       -1.19391       -2.59309
N          5.90440       -0.16378        0.06929
C          6.41591        1.11577       -0.11904
C          7.55403        1.27955        0.70412
C          7.73313        0.03827        1.41925
C          6.69558       -0.82684        1.00130
C          5.94003        2.14845       -0.92477
C          6.63866        3.34884       -0.91028
C          7.77802        3.52402       -0.11269
C          8.23740        2.49630        0.69888
C          8.67094       -0.41162        2.34964
C          8.56650       -1.70555        2.84024
C          7.54016       -2.55426        2.40283
C          6.59356       -2.13237        1.47805
H         -7.24324        2.69031        0.96434
H         -7.59976        5.14513        1.19028
H         -5.78992        6.71664        0.55206
H         -3.63481        5.83990       -0.30782
H         -3.29848        3.38173       -0.52675
H         -5.75433       -3.35340        0.17622
H         -7.56170       -4.93911        0.82712
H         -9.70961       -4.06469        1.70709
H        -10.05002       -1.61837        1.93541
H         -8.23018       -0.04954        1.27858
H         -3.03626       -2.88048       -0.83306
H         -0.87917       -3.76210       -1.69973
H          0.56684        0.24783       -2.15075
H         -1.59979        1.11701       -1.29674
H          1.30852       -3.43458       -2.44103
H          1.35414       -2.13125       -3.61179
H          1.80647       -2.19358        0.12974
H          3.79561       -1.24188        1.26007
H          5.49562       -0.26366       -2.54823
H          3.48384       -1.16875       -3.67785
H          5.05221        2.02191       -1.53496
H          6.28991        4.16977       -1.52975
H          8.30081        4.47518       -0.12788
H          9.11357        2.63585        1.32556
H          9.47274        0.24234        2.68028
H          9.28792       -2.06810        3.56574
H          7.48303       -3.56654        2.79179
H          5.80824       -2.79695        1.13426
71
Cz-C-TRZ_Optimized S0
C         -3.96366       -0.25293       -0.25528
N         -4.08185        1.07674       -0.28288
C         -5.31199        1.54994       -0.05553
N         -6.37996        0.78459        0.18757
C         -6.16075       -0.53352        0.19461
N         -4.96844       -1.10000       -0.02145
C         -7.30787       -1.42240        0.45793
C         -2.62447       -0.82821       -0.49992
C         -5.50178        3.01266       -0.07415
C         -6.76705        3.56071        0.16027
C         -6.94405        4.93762        0.14234
C         -5.86152        5.77784       -0.10945
C         -4.59924        5.23656       -0.34367
C         -4.41814        3.86015       -0.32647
C         -7.13380       -2.81012        0.47354
C         -8.21500       -3.64506        0.72143
C         -9.47688       -3.10281        0.95550
C         -9.65516       -1.72101        0.94092
C         -8.57658       -0.88268        0.69331
C         -2.44008       -2.21576       -0.48854
C         -1.18529       -2.75190       -0.72185
C         -0.08655       -1.91456       -0.94315
C         -0.27455       -0.52814       -0.96562
C         -1.53529        0.01026       -0.75197
C          1.23111       -2.55604       -1.23160
C          2.49538       -1.85894       -0.86128
C          2.58329       -0.94614        0.19482
C          3.80026       -0.36821        0.52904
C          4.95180       -0.70295       -0.18740
C          4.87586       -1.63069       -1.23260
C          3.65861       -2.20329       -1.55872
N          6.18407       -0.11571        0.14394
C          7.06199        0.49008       -0.75364
C          8.18452        0.96812       -0.04070
C          7.97373        0.63170        1.34763
C          6.72964       -0.03415        1.42422
C          6.92702        0.69191       -2.12575
C          7.95426        1.35875       -2.78161
C          9.08378        1.82177       -2.09370
C          9.20209        1.63499       -0.72369
C          8.72741        0.81994        2.50659
C          8.23918        0.33889        3.71322
C          7.01326       -0.33755        3.76756
C          6.24324       -0.53831        2.62879
O          1.26901       -3.65156       -1.76973
H         -7.59684        2.89021        0.35406
H         -7.92824        5.35837        0.32487
H         -6.00166        6.85482       -0.12331
H         -3.75495        5.89039       -0.54030
H         -3.44372        3.42005       -0.50670
H         -6.14434       -3.21325        0.28891
H         -8.07494       -4.72172        0.73221
H        -10.32174       -3.75734        1.14918
H        -10.63820       -1.29744        1.12309
H         -8.69493        0.19501        0.67755
H         -3.29655       -2.85320       -0.30015
H         -1.02742       -3.82532       -0.73951
H          0.56306        0.12876       -1.17742
H         -1.69751        1.08186       -0.77803
H          1.69703       -0.69099        0.76669
H          3.86515        0.35578        1.33432
H          5.78074       -1.91024       -1.76197
H          3.58387       -2.94403       -2.34826
H          6.04955        0.35037       -2.66380
H          7.87479        1.52639       -3.85146
H          9.86860        2.33677       -2.63861
H         10.07051        2.00628       -0.18738
H          9.68491        1.33061        2.46103
H          8.81373        0.47961        4.62326
H          6.65577       -0.71919        4.71917
H          5.30412       -1.07844        2.67748
68
CZ-C-PTZSO2_Optimized S1
C         -3.26493       -0.12216       -1.11909
C         -4.28457       -0.82669       -0.45778
C         -4.13249       -2.19828       -0.21054
C         -2.98005       -2.84667       -0.62534
C         -1.95641       -2.15683       -1.28018
C         -2.11735       -0.78448       -1.51282
C         -0.70348       -2.86508       -1.73142
C          0.55697       -2.16278       -1.28910
C          0.80984       -1.97253        0.07386
C          1.95442       -1.31225        0.49740
C          2.86074       -0.82594       -0.44578
C          2.62403       -1.00656       -1.80273
C          1.47465       -1.67335       -2.21803
N         -5.43661       -0.16534       -0.04668
N          4.03995       -0.13060       -0.03484
C          3.94094        1.23992        0.22713
C          5.08436        2.03696        0.39761
S          6.64706        1.38312       -0.06491
C          6.42926       -0.27825        0.46031
C          5.17444       -0.88333        0.28440
C          2.69230        1.86518        0.37034
C          2.61446        3.20624        0.71410
C          3.76152        3.96805        0.93846
C          5.00226        3.37517        0.77196
C          7.54131       -0.99673        0.89007
C          7.43668       -2.36052        1.10880
C          6.21177       -2.98823        0.88050
C          5.09429       -2.27076        0.48170
O          7.70975        2.02131        0.71255
C         -6.05341       -0.32563        1.20649
C         -7.19273        0.52883        1.22230
C         -7.25356        1.20340       -0.03388
C         -6.15138        0.76334       -0.82191
C         -5.63714       -1.07529        2.29038
C         -6.44101       -1.02488        3.46218
C         -7.57541       -0.21911        3.48864
C         -7.97113        0.56915        2.39320
C         -8.14477        2.12862       -0.60550
C         -7.91328        2.55550       -1.92560
C         -6.84669        2.08931       -2.68861
C         -5.93745        1.14942       -2.13175
O          6.72826        1.39040       -1.52755
H         -3.37388        0.94556       -1.27191
H         -4.93792       -2.74268        0.26907
H         -2.87735       -3.91375       -0.44795
H         -1.31624       -0.22828       -1.99142
H         -0.71233       -3.89136       -1.34693
H         -0.70614       -2.94647       -2.82525
H          0.09516       -2.33779        0.80651
H          2.15469       -1.16200        1.55402
H          3.34178       -0.61930       -2.51907
H          1.28977       -1.81337       -3.27971
H          1.78435        1.29215        0.22686
H          1.63416        3.65984        0.82529
H          3.68482        5.01125        1.22489
H          5.92608        3.92795        0.91121
H          8.47605       -0.46279        1.03003
H          8.29763       -2.93187        1.43827
H          6.11701       -4.05935        1.03160
H          4.14980       -2.78043        0.33516
H         -4.72295       -1.65644        2.26859
H         -6.16003       -1.60760        4.33151
H         -8.17549       -0.18699        4.39440
H         -8.84910        1.20219        2.45651
H         -8.99882        2.49646       -0.04788
H         -8.60308        3.26939       -2.36832
H         -6.70922        2.43027       -3.70795
H         -5.13128        0.73689       -2.72673
68
CZ-C-PTZSO2_Optimized T1
C         -3.29933       -0.19984       -1.09550
C         -4.29474       -0.85538       -0.36679
C         -4.13760       -2.19148       -0.00258
C         -2.97946       -2.86633       -0.36908
C         -1.97514       -2.23052       -1.09973
C         -2.15161       -0.88865       -1.45429
C         -0.72077       -2.96664       -1.50469
C          0.54183       -2.23193       -1.12560
C          0.78318       -1.89701        0.21141
C          1.93370       -1.21180        0.57477
C          2.85846       -0.84568       -0.40415
C          2.63348       -1.16976       -1.73606
C          1.47772       -1.86047       -2.09029
N         -5.46339       -0.15802        0.00753
N          4.04427       -0.12707       -0.05603
C          3.96397        1.26494        0.05391
C          5.11719        2.05932        0.15840
S          6.67708        1.33776       -0.20110
C          6.42318       -0.25492        0.49323
C          5.16157       -0.85712        0.36086
C          2.72348        1.92025        0.10516
C          2.66180        3.29163        0.30005
C          3.81717        4.05678        0.46194
C          5.05057        3.43139        0.38386
C          7.51663       -0.93961        1.01598
C          7.38671       -2.27067        1.37650
C          6.15548       -2.90136        1.19508
C          5.05616       -2.21446        0.70312
O          7.73576        2.04006        0.52503
C         -5.95502       -0.07064        1.30181
C         -7.14427        0.71837        1.25722
C         -7.34950        1.10159       -0.09659
C         -6.28435        0.54123       -0.86501
C         -5.40236       -0.59047        2.46496
C         -6.09979       -0.34483        3.67900
C         -7.26661        0.40690        3.65537
C         -7.81270        0.95497        2.47452
C         -8.32394        1.84911       -0.78611
C         -8.19192        1.99262       -2.18452
C         -7.15616        1.42650       -2.91493
C         -6.16502        0.66042       -2.24340
O          6.78547        1.18848       -1.65437
H         -3.42876        0.84624       -1.35203
H         -4.92691       -2.69121        0.54875
H         -2.86004       -3.90949       -0.08923
H         -1.36749       -0.37432       -2.00295
H         -0.72305       -3.96040       -1.04200
H         -0.72867       -3.13308       -2.58849
H          0.05386       -2.16807        0.97004
H          2.12457       -0.94945        1.61108
H          3.36469       -0.87346       -2.48160
H          1.30183       -2.11234       -3.13269
H          1.80901        1.34802        0.00743
H          1.68727        3.76868        0.34300
H          3.75275        5.12593        0.63216
H          5.98085        3.98257        0.47972
H          8.45753       -0.40725        1.11457
H          8.23310       -2.81600        1.77959
H          6.04101       -3.94885        1.45740
H          4.10590       -2.72302        0.59527
H         -4.46901       -1.14173        2.44837
H         -5.71419       -0.73644        4.61257
H         -7.78543        0.59126        4.59319
H         -8.71857        1.54885        2.51150
H         -9.16076        2.29810       -0.26377
H         -8.94588        2.57085       -2.71352
H         -7.10273        1.55633       -3.98910
H         -5.36208        0.17277       -2.78455
67
CZ-CO-PTZSO2_Optimized S1
C         -3.48700       -0.33645        0.19301
C         -4.60783        0.15143       -0.48499
C         -4.49050        0.69172       -1.77214
C         -3.24634        0.76096       -2.35881
C         -2.07436        0.32556       -1.68716
C         -2.24303       -0.25109       -0.40493
C         -0.81964        0.42079       -2.43725
C          0.48982        0.28466       -1.77994
O         -0.86853        0.61151       -3.68161
C          0.75801        0.54683       -0.42065
C          2.04043        0.43386        0.09542
C          3.09701        0.06510       -0.73413
C          2.86552       -0.16192       -2.09465
C          1.58688       -0.04192       -2.60664
N         -5.90287        0.06900        0.13442
N          4.41519       -0.05140       -0.18124
C          5.26224        1.05412       -0.25470
C          6.49722        1.09394        0.41563
S          6.84004       -0.10939        1.64435
C          6.05910       -1.49982        0.91423
C          4.86153       -1.31521        0.20146
C          4.92719        2.16585       -1.04713
C          5.81274        3.22153       -1.18758
C          7.06086        3.21613       -0.56134
C          7.39596        2.14524        0.24902
C          6.56628       -2.76676        1.19357
C          5.85994       -3.89262        0.80689
C          4.63816       -3.72777        0.15110
C          4.14322       -2.47052       -0.15332
O          6.10371        0.24788        2.86102
C         -6.76647       -0.98827        0.02409
C         -7.94636       -0.71434        0.76691
C         -7.75120        0.60627        1.35299
C         -6.46744        1.03678        0.92271
C         -6.57627       -2.17440       -0.69155
C         -7.60749       -3.10520       -0.65144
C         -8.77426       -2.85186        0.07499
C         -8.95583       -1.65291        0.79186
C         -8.49931        1.43385        2.16310
C         -7.95622        2.67994        2.53237
C         -6.69167        3.08840        2.09978
C         -5.91913        2.27130        1.28300
O          8.28477       -0.33540        1.74058
H         -3.59801       -0.79266        1.17268
H         -5.37410        1.04676       -2.29559
H         -3.11449        1.14866       -3.36299
H         -1.39212       -0.67920        0.11167
H         -0.03603        0.89207        0.23209
H          2.24279        0.64696        1.14094
H          3.70024       -0.42944       -2.73719
H          1.38281       -0.18891       -3.66170
H          3.97465        2.18086       -1.56232
H          5.52620        4.06053       -1.81488
H          7.75154        4.04168       -0.69583
H          8.34350        2.09900        0.77675
H          7.51040       -2.83573        1.72494
H          6.24408       -4.88405        1.02174
H          4.06276       -4.59952       -0.14661
H          3.20567       -2.36708       -0.68550
H         -5.65980       -2.33857       -1.24572
H         -7.50597       -4.03988       -1.19102
H         -9.56298       -3.59652        0.08851
H         -9.87280       -1.48302        1.34655
H         -9.48397        1.14283        2.51397
H         -8.53713        3.33813        3.16963
H         -6.30851        4.05523        2.40553
H         -4.93568        2.55765        0.92996
67
CZ-CO-PTZSO2_Optimized T1
C         -3.47881        0.20428        0.46464
C         -4.59956       -0.46675       -0.05810
C         -4.46073       -1.78544       -0.51824
C         -3.23318       -2.41072       -0.47745
C         -2.08523       -1.73235        0.00731
C         -2.25256       -0.42120        0.51718
C         -0.82725       -2.43162        0.06298
C          0.49230       -1.86082        0.08064
O         -0.95695       -3.73099        0.18991
C          0.76150       -0.57349       -0.43572
C          2.04581       -0.06024       -0.41319
C          3.09875       -0.82383        0.09459
C          2.85820       -2.11408        0.57572
C          1.57526       -2.63039        0.56713
N         -5.84034        0.17606       -0.10216
N          4.41526       -0.26858        0.10554
C          5.27369       -0.57167       -0.95546
C          6.48917        0.10873       -1.13570
S          6.77447        1.58814       -0.23470
C          6.02262        1.14673        1.28891
C          4.84763        0.37772        1.26700
C          4.97026       -1.59924       -1.86288
C          5.87108       -1.94531       -2.85805
C          7.10142       -1.29897       -2.98399
C          7.40385       -0.26142       -2.11795
C          6.52233        1.69808        2.46557
C          5.82720        1.53372        3.65216
C          4.62704        0.82183        3.63748
C          4.14162        0.24604        2.47371
O          5.97692        2.65529       -0.84463
C         -7.05554       -0.36603        0.31849
C         -8.07767        0.58586        0.10607
C         -7.45065        1.75373       -0.47134
C         -6.07275        1.46503       -0.58587
C         -7.31364       -1.59633        0.91961
C         -8.62844       -1.87466        1.27338
C         -9.65728       -0.95181        1.04772
C         -9.38769        0.28359        0.47193
C         -7.93598        2.98372       -0.91105
C         -7.04818        3.89879       -1.46295
C         -5.68912        3.58682       -1.59219
C         -5.18118        2.36624       -1.16372
O          8.21137        1.79376       -0.04593
H         -3.60208        1.20192        0.87337
H         -5.31965       -2.29108       -0.94695
H         -3.11550       -3.41830       -0.86068
H         -1.41241        0.08419        0.98112
H         -0.04032        0.00744       -0.87910
H          2.25836        0.92958       -0.80542
H          3.68769       -2.69807        0.96388
H          1.37863       -3.62418        0.95513
H          4.03169       -2.13255       -1.77382
H          5.61048       -2.74924       -3.53994
H          7.80398       -1.59293       -3.75621
H          8.33578        0.29099       -2.18705
H          7.44949        2.26058        2.41653
H          6.20423        1.96305        4.57404
H          4.06213        0.69580        4.55631
H          3.22069       -0.32389        2.49506
H         -6.51946       -2.30718        1.11821
H         -8.85818       -2.82731        1.74046
H        -10.67328       -1.20232        1.33560
H        -10.18292        1.00630        0.31528
H         -8.99310        3.21852       -0.82964
H         -7.41109        4.86168       -1.80788
H         -5.01562        4.30916       -2.04286
H         -4.13188        2.12351       -1.28878
72
CZ-C-TRZ_Optimized S1
C          3.59582        0.34764        0.77385
N          4.19066        1.37219        0.09150
C          5.31199        1.07414       -0.52884
N          5.91541       -0.13821       -0.55082
C          5.25209       -1.08293        0.15748
N          4.12719       -0.91133        0.81790
C          5.85752       -2.43724        0.18393
C          2.36304        0.60060        1.46119
C          5.98514        2.16247       -1.27951
C          7.17341        1.91100       -1.97144
C          7.80734        2.92916       -2.67589
C          7.26418        4.21068       -2.69802
C          6.07906        4.46763       -2.00858
C          5.44491        3.45217       -1.30544
C          5.25673       -3.47438        0.90455
C          5.82791       -4.73968        0.92722
C          7.00954       -4.98975        0.22925
C          7.61276       -3.96165       -0.48971
C          7.04209       -2.69333       -0.51262
C          1.69552       -0.42274        2.18150
C          0.49282       -0.18015        2.81473
C         -0.11215        1.08706        2.78134
C          0.55460        2.10964        2.08839
C          1.75797        1.88297        1.44772
C         -1.48838        1.29662        3.34262
C         -2.61655        0.92325        2.40598
C         -2.37014        0.64954        1.05561
C         -3.40027        0.30301        0.19641
C         -4.70416        0.22947        0.68947
C         -4.98255        0.50524        2.03096
C         -3.93677        0.84567        2.87255
N         -5.75764       -0.14090       -0.18159
C         -6.93606        0.56237       -0.35885
C         -7.73647       -0.11732       -1.30921
C         -6.97997       -1.29124       -1.71972
C         -5.76455       -1.25962       -0.99086
C         -7.31764        1.77656        0.21515
C         -8.55797        2.28698       -0.15155
C         -9.36870        1.61662       -1.07045
C         -8.96107        0.41252       -1.66576
C         -7.22034       -2.33651       -2.58870
C         -6.24455       -3.33874       -2.71697
C         -5.06079       -3.30569       -1.97523
C         -4.80168       -2.26897       -1.08720
H          7.57785        0.90532       -1.93738
H          8.73128        2.72173       -3.20943
H          7.76071        5.00616       -3.24722
H          5.65059        5.46650       -2.01953
H          4.52365        3.62818       -0.76006
H          4.33974       -3.25496        1.44140
H          5.35313       -5.53692        1.49336
H          7.45698       -5.97990        0.24854
H          8.53448       -4.14835       -1.03463
H          7.49424       -1.87569       -1.06323
H          2.15960       -1.40217        2.21860
H          0.00158       -0.99021        3.35275
H          0.11242        3.10487        2.05348
H          2.26911        2.68040        0.91978
H         -1.62797        0.72892        4.27262
H         -1.63532        2.35018        3.62111
H         -1.34998        0.71679        0.69372
H         -3.20619        0.12705       -0.85720
H         -5.99469        0.40122        2.40964
H         -4.14048        1.03720        3.92239
H         -6.66683        2.30046        0.90487
H         -8.89384        3.22543        0.27434
H        -10.32878        2.04191       -1.34155
H         -9.59512       -0.08033       -2.39500
H         -8.14160       -2.39317       -3.15857
H         -6.42056       -4.16294       -3.39939
H         -4.33618       -4.10381       -2.08604
H         -3.89912       -2.24463       -0.48859
72
Cz-C-TRZ_Optimized T1
C          3.70435       -0.25285        0.56471
N          3.90835        1.06039        0.42497
C          5.08508        1.40794       -0.10505
N          6.02760        0.53963       -0.48500
C          5.73082       -0.75128       -0.30568
N          4.58332       -1.19690        0.21453
C          6.73800       -1.75139       -0.70950
C          2.42117       -0.69018        1.14498
C          5.36197        2.84627       -0.28299
C          6.58000        3.26626       -0.82715
C          6.83882        4.62009       -0.99429
C          5.88550        5.56495       -0.62067
C          4.67051        5.15140       -0.07833
C          4.40819        3.79853        0.09066
C          6.48167       -3.11613       -0.54279
C          7.43069       -4.05533       -0.92350
C          8.64213       -3.64109       -1.47319
C          8.90207       -2.28268       -1.64122
C          7.95548       -1.34047       -1.26165
C          2.14665       -2.04945        1.31064
C          0.93578       -2.45639        1.85572
C         -0.02326       -1.52147        2.24811
C          0.25623       -0.16102        2.07606
C          1.46191        0.25232        1.53432
C         -1.34086       -1.95728        2.83787
C         -2.53971       -1.46232        2.06484
C         -2.58080       -1.57477        0.67094
C         -3.68358       -1.14244       -0.04870
C         -4.77025       -0.58375        0.62831
C         -4.74779       -0.45905        2.01659
C         -3.63343       -0.89594        2.72156
N         -5.89517       -0.13798       -0.09880
C         -6.45281        1.12870       -0.00300
C         -7.56648        1.17724       -0.89504
C         -7.65951       -0.09347       -1.52777
C         -6.60244       -0.90382       -1.01375
C         -6.01526        2.20169        0.76215
C         -6.75927        3.40900        0.66871
C         -7.85447        3.47245       -0.18166
C         -8.28187        2.38724       -0.97695
C         -8.52599       -0.67702       -2.47179
C         -8.30156       -2.01974       -2.84571
C         -7.27660       -2.79551       -2.32194
C         -6.39415       -2.23224       -1.36088
H          7.30869        2.51551       -1.11194
H          7.78605        4.94100       -1.41717
H          6.08926        6.62367       -0.75238
H          3.92644        5.88669        0.21280
H          3.46871        3.45680        0.51056
H          5.53310       -3.41835       -0.11313
H          7.22680       -5.11374       -0.79193
H          9.38359       -4.37697       -1.77063
H          9.84571       -1.95840       -2.06955
H          8.13875       -0.27885       -1.38435
H          2.89363       -2.77329        1.00427
H          0.73055       -3.51665        1.98043
H         -0.48812        0.57652        2.36482
H          1.68342        1.30530        1.40056
H         -1.36945       -3.05295        2.88514
H         -1.41556       -1.60580        3.87390
H         -1.72484       -1.98751        0.14477
H         -3.70694       -1.20852       -1.13129
H         -5.60571       -0.03746        2.52941
H         -3.61810       -0.80220        3.80402
H         -5.13223        2.12598        1.38643
H         -6.46311        4.27230        1.25242
H         -8.40926        4.40553       -0.24679
H         -9.13387        2.49205       -1.63869
H         -9.35099       -0.11784       -2.89780
H         -8.97188       -2.46741       -3.57574
H         -7.15000       -3.82555       -2.63287
H         -5.60483       -2.81757       -0.90312
71
Cz-CO-TRZ_Optimized S1
C         -3.97639       -0.32732       -0.12227
N         -4.11161        1.02223       -0.05387
C         -5.34614        1.47261        0.09505
N         -6.45144        0.71472        0.18434
C         -6.22001       -0.60757        0.10749
N         -5.03416       -1.17315       -0.04275
C         -7.39833       -1.50324        0.19957
C         -2.66195       -0.88103       -0.28380
C         -5.53301        2.94296        0.17159
C         -6.81123        3.48421        0.32989
C         -6.98603        4.86139        0.40107
C         -5.88661        5.71163        0.31484
C         -4.60956        5.17646        0.15688
C         -4.43297        3.80057        0.08564
C         -7.23796       -2.88985        0.12683
C         -8.34204       -3.72809        0.21311
C         -9.61815       -3.19127        0.37296
C         -9.78330       -1.81040        0.44596
C         -8.67979       -0.96974        0.35978
C         -2.45673       -2.28307       -0.36252
C         -1.19977       -2.80862       -0.50924
C         -0.04739       -1.97611       -0.56408
C         -0.26284       -0.57068       -0.51941
C         -1.52312       -0.04352       -0.38546
C          1.23346       -2.60653       -0.72611
C          2.50934       -1.81666       -0.53808
C          2.68794       -0.84662        0.45271
C          3.92249       -0.23361        0.64040
C          4.98356       -0.60518       -0.17700
C          4.84428       -1.58184       -1.16054
C          3.60875       -2.18879       -1.32132
N          6.26532        0.01247        0.01766
C          6.57612        1.31062       -0.30095
C          7.93356        1.55836        0.03395
C          8.44770        0.31077        0.58363
C          7.36606       -0.60915        0.54956
C          5.74493        2.27833       -0.87335
C          6.30329        3.52980       -1.10293
C          7.63632        3.79222       -0.77498
C          8.46573        2.80824       -0.20495
C          9.66334       -0.10271        1.08675
C          9.78236       -1.42700        1.54951
C          8.70599       -2.31796        1.51336
C          7.47108       -1.92496        1.01257
O          1.39534       -3.80891       -1.00822
H         -7.65252        2.80294        0.39440
H         -7.98371        5.27351        0.52402
H         -6.02401        6.78804        0.37021
H         -3.74896        5.83627        0.08867
H         -3.44943        3.35996       -0.03746
H         -6.23543       -3.28462        0.00204
H         -8.20843       -4.80469        0.15536
H        -10.48120       -3.84791        0.44020
H        -10.77626       -1.38740        0.57033
H         -8.78464        0.10829        0.41393
H         -3.32560       -2.92949       -0.30297
H         -1.04421       -3.88038       -0.57561
H          0.57467        0.10963       -0.63942
H         -1.67684        1.02987       -0.36700
H          1.85683       -0.58359        1.09736
H          4.06777        0.50300        1.42516
H          5.69077       -1.85284       -1.78486
H          3.46430       -2.98393       -2.04474
H          4.71540        2.04842       -1.12083
H          5.69685        4.31217       -1.54415
H          8.04511        4.77846       -0.96584
H          9.49849        3.03748        0.03549
H         10.51392        0.56917        1.13128
H         10.73462       -1.76153        1.94645
H          8.83516       -3.32855        1.88308
H          6.61991       -2.59477        0.97623
71
CZ-CO-TRZ_Optimized T1
C         -4.02320       -0.25858       -0.15515
N         -4.14342        1.07516       -0.20551
C         -5.38577        1.54712       -0.08439
N         -6.47334        0.78668        0.08093
C         -6.25285       -0.53207        0.11993
N         -5.05174       -1.10206        0.00620
C         -7.42040       -1.41783        0.30120
C         -2.68177       -0.83044       -0.28428
C         -5.57361        3.01108       -0.13540
C         -6.85360        3.56106       -0.01489
C         -7.02861        4.93778       -0.06326
C         -5.92901        5.77641       -0.23206
C         -4.65167        5.23310       -0.35254
C         -4.47300        3.85697       -0.30466
C         -7.25144       -2.80530        0.34595
C         -8.35046       -3.63659        0.51636
C         -9.62617       -3.09099        0.64355
C         -9.79952       -1.70933        0.59960
C         -8.70270       -0.87493        0.42917
C         -2.48763       -2.22091       -0.22954
C         -1.22578       -2.76180       -0.34201
C         -0.09286       -1.92452       -0.50635
C         -0.29950       -0.52556       -0.59744
C         -1.56477        0.00365       -0.47479
C          1.20317       -2.50790       -0.64210
C          2.49037       -1.87000       -0.45813
C          2.67607       -0.82678        0.47724
C          3.91527       -0.24477        0.64210
C          5.02648       -0.71735       -0.07722
C          4.86519       -1.78481       -0.96903
C          3.62050       -2.35399       -1.15642
N          6.28307       -0.12362        0.09842
C          7.13901        0.29061       -0.92319
C          8.29623        0.85915       -0.34558
C          8.13089        0.78273        1.08777
C          6.87891        0.17188        1.32421
C          6.95284        0.25521       -2.30356
C          7.96652        0.77032       -3.10227
C          9.13066        1.31607       -2.54645
C          9.29842        1.37029       -1.16919
C          8.93137        1.15453        2.16689
C          8.48000        0.90711        3.45670
C          7.24715        0.27854        3.67313
C          6.43186       -0.10431        2.61500
O          1.30184       -3.78801       -0.91922
H         -7.69630        2.89133        0.11575
H         -8.02488        5.35946        0.03073
H         -6.06739        6.85311       -0.26983
H         -3.79347        5.88531       -0.48430
H         -3.48734        3.41444       -0.39650
H         -6.25063       -3.21022        0.24482
H         -8.21351       -4.71329        0.55019
H        -10.48502       -3.74251        0.77678
H        -10.79308       -1.28240        0.69850
H         -8.81647        0.20277        0.39221
H         -3.35332       -2.85786       -0.08538
H         -1.07890       -3.83488       -0.27592
H          0.54312        0.12977       -0.79204
H         -1.72578        1.07398       -0.54070
H          1.83201       -0.47776        1.06207
H          4.04096        0.59064        1.32293
H          5.72912       -2.16918       -1.50091
H          3.49517       -3.17535       -1.85267
H          6.04688       -0.14750       -2.74254
H          7.84766        0.75197       -4.18129
H          9.90330        1.70771       -3.20035
H         10.19263        1.81008       -0.73743
H          9.89608        1.62411        1.99883
H          9.09138        1.19307        4.30663
H          6.92097        0.07778        4.68901
H          5.49050       -0.61262        2.79167
32
PhCz_Optimized S0
C          3.73538       -0.76789       -0.92740
C          2.34519       -0.76231       -0.93826
C          1.64707        0.00000       -0.00000
C          2.34518        0.76231        0.93826
C          3.73538        0.76789        0.92740
C          4.43457        0.00000        0.00000
N          0.23693       -0.00000       -0.00000
C         -0.57400        1.12900       -0.04854
C         -1.92792        0.72115       -0.03152
C         -1.92792       -0.72115        0.03152
C         -0.57400       -1.12900        0.04854
C         -0.21490        2.47231       -0.14228
C         -1.23919        3.40886       -0.19675
C         -2.58672        3.02397       -0.16511
C         -2.93710        1.68346       -0.08732
C         -2.93709       -1.68346        0.08732
C         -2.58672       -3.02397        0.16511
C         -1.23919       -3.40886        0.19674
C         -0.21490       -2.47232        0.14228
H          4.27391       -1.36407       -1.65789
H          1.79095       -1.33472       -1.67517
H          1.79094        1.33473        1.67517
H          4.27390        1.36407        1.65789
H          5.52012        0.00000        0.00000
H          0.82603        2.77507       -0.17916
H         -0.98701        4.46265       -0.26877
H         -3.36126        3.78327       -0.20743
H         -3.98125        1.38439       -0.07427
H         -3.98125       -1.38439        0.07428
H         -3.36126       -3.78327        0.20744
H         -0.98701       -4.46265        0.26877
H          0.82603       -2.77507        0.17915
35
PTZSO2_Optimized S0
C          0.01497        3.58606       -0.72901
C          1.40771        3.66421       -0.69864
C          2.13431        2.53102       -0.37309
C          1.47028        1.33940       -0.09507
C          0.07297        1.22784       -0.18102
C         -0.64855        2.39403       -0.48250
S          2.38913        0.00001        0.57112
C          1.47038       -1.33922       -0.09554
C          0.07296       -1.22788       -0.18108
N         -0.57432       -0.00002       -0.01375
C          2.13449       -2.53073       -0.37376
C          1.40797       -3.66402       -0.69919
C          0.01521       -3.58613       -0.72887
C         -0.64847       -2.39425       -0.48201
O          2.20633       -0.00026        2.02462
O          3.74669        0.00024        0.02417
C         -1.99964        0.00003        0.11351
C         -2.55932       -0.00033        1.38717
C         -3.94388       -0.00032        1.52781
C         -4.76027       -0.00007        0.39998
C         -4.19449        0.00020       -0.87310
C         -2.81115        0.00028       -1.02003
H         -0.57096        4.46912       -0.96572
H          1.91393        4.59946       -0.91156
H          3.21811        2.54166       -0.31250
H         -1.72969        2.35735       -0.53618
H          3.21829       -2.54128       -0.31321
H          1.91424       -4.59917       -0.91241
H         -0.57064       -4.46933       -0.96529
H         -1.72964       -2.35789       -0.53498
H         -1.90116       -0.00063        2.25038
H         -4.38457       -0.00044        2.51985
H         -5.84014       -0.00009        0.51240
H         -4.83048        0.00025       -1.75293
H         -2.35010        0.00049       -2.00319
39
TRZ_Optimized S0
C          2.24531       -4.49100        0.00056
C          1.94312       -3.13587        0.00057
C          0.60978       -2.71385       -0.00005
C         -0.41511       -3.66540       -0.00071
C         -0.10894       -5.01963       -0.00075
C          1.22085       -5.43521       -0.00010
C          0.28626       -1.27400       -0.00003
N         -1.00386       -0.92512       -0.00003
C         -1.24649        0.38914       -0.00000
N         -0.29929        1.33198       -0.00003
C          0.96019        0.88496       -0.00003
N          1.30312       -0.40676        0.00000
C         -2.65519        0.82889        0.00008
C         -2.96689        2.19224        0.00013
C         -4.29278        2.60415        0.00021
C         -5.31753        1.66027        0.00026
C         -5.01198        0.30096        0.00022
C         -3.68729       -0.11485        0.00014
C          2.04541        1.88504       -0.00005
C          3.38190        1.47317        0.00056
C          4.40165        2.41537        0.00055
C          4.09670        3.77481       -0.00010
C          2.76678        4.18998       -0.00073
C          1.74426        3.25077       -0.00070
H          3.28219       -4.81344        0.00106
H          2.72590       -2.38556        0.00105
H         -1.44351       -3.32179       -0.00118
H         -0.90840       -5.75443       -0.00128
H          1.45884       -6.49499       -0.00012
H         -2.15516        2.91112        0.00010
H         -4.52944        3.66389        0.00025
H         -6.35434        1.98401        0.00034
H         -5.80962       -0.43583        0.00027
H         -3.42883       -1.16789        0.00012
H          3.59845        0.41073        0.00103
H          5.43772        2.09037        0.00104
H          4.89553        4.51078       -0.00012
H          2.52763        5.24918       -0.00126
H          0.70310        3.55355       -0.00116
44
CzBP_Optimized S0
C         -1.20850       -1.60303        1.04860
C          0.14493       -1.31951        0.98501
C          0.60994       -0.33665        0.10378
C         -0.29575        0.35791       -0.70174
C         -1.65474        0.09284       -0.60525
C         -2.12767       -0.88757        0.27331
N          1.98339       -0.05316        0.02442
C          2.55605        1.21598        0.08625
C          3.95932        1.08882       -0.02310
C          4.24290       -0.32039       -0.16006
C          3.00115       -0.99403       -0.12501
C          1.94723        2.45488        0.27635
C          2.76845        3.57429        0.32729
C          4.15991        3.46842        0.20077
C          4.76125        2.22921        0.03147
C          5.41980       -1.05178       -0.32345
C          5.34260       -2.43091       -0.45649
C          4.10111       -3.08055       -0.43991
C          2.91451       -2.37627       -0.27897
C         -3.56471       -1.27371        0.36757
O         -3.86958       -2.40699        0.70656
C         -4.62763       -0.27716        0.04555
C         -5.85517       -0.76296       -0.41678
C         -6.89493        0.11222       -0.69615
C         -6.72747        1.48103       -0.49011
C         -5.51902        1.96996       -0.00253
C         -4.46891        1.09603        0.25931
H         -1.58652       -2.37472        1.71136
H          0.85214       -1.84132        1.62119
H          0.07626        1.08583       -1.41501
H         -2.34877        0.62310       -1.24927
H          0.87252        2.54407        0.39082
H          2.31854        4.55182        0.47257
H          4.77105        4.36442        0.24308
H          5.84086        2.14469       -0.05204
H          6.38045       -0.54577       -0.35133
H          6.24983       -3.01333       -0.58223
H          4.06122       -4.15900       -0.55961
H          1.95722       -2.88581       -0.28429
H         -5.96781       -1.83455       -0.54676
H         -7.84048       -0.26988       -1.06898
H         -7.54323        2.16580       -0.70275
H         -5.39466        3.03340        0.17807
H         -3.53369        1.47692        0.65743
